# Supplementary material for: Antioxidant Activity of Natural Phenols and Derived Hydroxylated Biphenyls
Source: Molecules. 2023 Mar 14;28(6):2646. doi: 10.3390/molecules28062646 (PMC10053952; doi:10.3390/molecules28062646)
Supplement: Supplementary file 1 [file molecules-28-02646-s001.zip]

Archive with 1 entries (1 files):
- molecules-2239821-supplementary.pdf
